# Supplementary material for: Volatile organic compounds exposure associated with sarcopenia in US adults from NHANES 2011–2018
Source: Front Public Health. 2025 Jul 15;13:1613435. doi: 10.3389/fpubh.2025.1613435 (PMC12303945; doi:10.3389/fpubh.2025.1613435)
Supplement: Supplementary Table 1 — Association of continuous urine 2MHA with sarcopenia risk in all participants after adjusting for all covariates. [file Data_Sheet_1.zip]

Archive with 31 entries (31 files):
- Supplementary R scripts.docx
- Supplementary Table 1.xlsx
- Supplementary Table 10.xlsx
- Supplementary Table 11.xlsx
- Supplementary Table 12.xlsx
- Supplementary Table 13.xlsx
- Supplementary Table 14.xlsx
- Supplementary Table 15.xlsx
- Supplementary Table 16.xlsx
- Supplementary Table 17.xlsx
- Supplementary Table 18.xlsx
- Supplementary Table 19.xlsx
- Supplementary Table 2.xlsx
- Supplementary Table 20.xlsx
- Supplementary Table 21.xlsx
- Supplementary Table 22.xlsx
- Supplementary Table 23.xlsx
- Supplementary Table 24.xlsx
- Supplementary Table 25.xlsx
- Supplementary Table 26.xlsx
- Supplementary Table 27.xlsx
- Supplementary Table 28.xlsx
- Supplementary Table 29.xlsx
- Supplementary Table 3.xlsx
- Supplementary Table 30.xlsx
- Supplementary Table 4.xlsx
- Supplementary Table 5.xlsx
- Supplementary Table 6.xlsx
- Supplementary Table 7.xlsx
- Supplementary Table 8.xlsx
- Supplementary Table 9.xlsx
