# Supplementary material for: Volatile organic compounds exposure associated with sarcopenia in US adults from NHANES 2011–2018
Source: Front Public Health. 2025 Jul 15;13:1613435. doi: 10.3389/fpubh.2025.1613435 (PMC12303945; doi:10.3389/fpubh.2025.1613435)
Supplement: Supplementary Table 1 — Association of continuous urine 2MHA with sarcopenia risk in all participants after adjusting for all covariates. [file Data_Sheet_1.zip › Supplementary Table 11.xlsx]

## Sheet: Sheet1
Supplementary Table 11. Association of continuous urine SBMA with sarcopenia risk in all participants after adjusting for all covariates.
mVOCs	Odds ratios (95% CI)	P value
SBMA	0.98(0.79-1.22)	0.844
Age	1.04(1.02-1.06)*	0
Gender		0
Male	Ref
Female	3.86(2.33-6.40)*
Race		0
Mexican American	Ref
Other Hispanic	0.85(0.49-1.45)
Non-Hispanic White	0.40(0.23-0.71)*
Non-Hispanic Black	0.09(0.04-0.20)*
Other Race	0.84(0.46-1.54)
Education		0.013
Less than 9th grade	Ref
9-11th grade	0.53(0.25-1.10)
High school graduate	0.95(0.50-1.81)
Some college/AA degree	0.54(0.28-1.03)
College graduate/above	0.38(0.18-0.81)*
Marital status, n (%)		0.793
Married/living with partner	Ref
Widowed/separated/divorced	1.14(0.69-1.90)
Never married	0.91(0.53-1.56)
Family PIR, n (%)		0.418
≤1.0	Ref
＞1.0,≤3.0	0.97(0.60-1.56)
＞3.0	0.72(0.41-1.28)
BMI, kg/m² (mean ± SD)	1.11(1.08-1.14)*	0
Smoke, n (%)		0.031
Yes	Ref
No	0.54(0.31-0.95)*
Alcohol drinking, n (%)		0.929
Yes	Ref
No	1.09(0.71-1.66)
Hypertension, n (%)		0.031
Yes	Ref
No	0.54(0.30-0.95)*
Diabetes, n (%)		0.073
Yes	Ref
No	0.63(0.39-1.04)
Stroke, n (%)		0.948
Yes	Ref
No	0.96(0.25-3.67)
WBC	0.82(0.36-1.91)	0.651
Alkaline Phosphotase	1.00(1.00-1.01)	0.441
Platelet	1.00(1.00-1.01)*	0.044
Serum vitamin D	1.00(0.99-1.01)	0.874
Triglycerides	1.00(1.00-1.00)	0.071
HDL	1.01(0.99-1.02)	0.558
*P value < 0.05. Models were adjusted for gender, age, race, education, family PIR, marital status, body mass index, smoking status, alcohol drinking, hypertension, diabetes, stroke, white blood cell, alkaline phosphotase, platelet, serum vitamin D, triglycerides, and high-density lipoprotein cholesterol. Continuous, ln-transformed concentration of variables; CI, confidence interval; mVOCs, metab…
