# Supplementary material for: Volatile organic compounds exposure associated with sarcopenia in US adults from NHANES 2011–2018
Source: Front Public Health. 2025 Jul 15;13:1613435. doi: 10.3389/fpubh.2025.1613435 (PMC12303945; doi:10.3389/fpubh.2025.1613435)
Supplement: Supplementary Table 1 — Association of continuous urine 2MHA with sarcopenia risk in all participants after adjusting for all covariates. [file Data_Sheet_1.zip › Supplementary Table 12.xlsx]

## Sheet: Sheet1
Supplementary Table 12. Association of categorical urine SBMA with sarcopenia risk in all participants after adjusting for all covariates.
mVOCs	Odds ratios (95% CI)	P value
SBMA		0.139
Quartile 1	Ref
Quartile 2	0.84(0.52-1.38)
Quartile 3	0.58(0.34-0.98)
Quartile 4	0.62(0.37-1.06)
Age	1.04(1.02-1.06)*	0.001
Gender		0
Male	Ref
Female	3.77(2.28-6.23)*
Race		0
Mexican American	Ref
Other Hispanic	0.87(0.51-1.50)
Non-Hispanic White	0.39(0.22-0.68)*
Non-Hispanic Black	0.10(0.04-0.22)*
Other Race	0.84(0.46-1.54)
Education		0.011
Less than 9th grade	Ref
9-11th grade	0.53(0.25-1.11)
High school graduate	0.96(0.50-1.83)
Some college/AA degree	0.54(0.28-1.03)
College graduate/above	0.38(0.18-0.80)*
Marital status, n (%)		0.723
Married/living with partner	Ref
Widowed/separated/divorced	1.16(0.70-1.94)
Never married	0.89(0.52-1.52)
Family PIR, n (%)		0.368
≤1.0	Ref
＞1.0,≤3.0	0.97(0.61-1.57)
＞3.0	0.71(0.40-1.25)
BMI, kg/m² (mean ± SD)	1.11(1.08-1.15)*	0
Smoke, n (%)		0.035
Yes	Ref
No	0.55(0.31-0.96)
Alcohol drinking, n (%)		0.95
Yes	Ref
No	1.07(0.70-1.64)
Hypertension, n (%)		0.033
Yes	Ref
No	0.54(0.30-0.95)*
Diabetes, n (%)		0.068
Yes	Ref
No	0.63(0.38-1.04)
Stroke, n (%)		0.946
Yes	Ref
No	1.05(0.27-4.10)
WBC	0.82(0.36-1.91)	0.651
Alkaline Phosphotase	1.00(1.00-1.01)	0.485
Platelet	1.00(1.00-1.01)*	0.05
Serum vitamin D	1.00(0.99-1.01)	0.905
Triglycerides	1.00(1.00-1.00)	0.08
HDL	1.01(0.99-1.02)	0.497
*P value < 0.05. Models were adjusted for gender, age, race, education, family PIR, marital status, body mass index, smoking status, alcohol drinking, hypertension, diabetes, stroke, white blood cell, alkaline phosphotase, platelet, serum vitamin D, triglycerides, and high-density lipoprotein cholesterol. Continuous, ln-transformed concentration of variables; CI, confidence interval; mVOCs, metab…
