# Supplementary material for: Volatile organic compounds exposure associated with sarcopenia in US adults from NHANES 2011–2018
Source: Front Public Health. 2025 Jul 15;13:1613435. doi: 10.3389/fpubh.2025.1613435 (PMC12303945; doi:10.3389/fpubh.2025.1613435)
Supplement: Supplementary Table 1 — Association of continuous urine 2MHA with sarcopenia risk in all participants after adjusting for all covariates. [file Data_Sheet_1.zip › Supplementary Table 13.xlsx]

## Sheet: Sheet1
Supplementary Table 13. Association of continuous urine CEMA with sarcopenia risk in all participants after adjusting for all covariates.
mVOCs	Odds ratios (95% CI)	P value
CEMA	1.64(1.22-2.19)*	0.001
Age	1.04(1.01-1.06)*	0.001
Gender		0
Male	Ref
Female	3.76(2.28-6.23)*
Race		0
Mexican American	Ref
Other Hispanic	0.86(0.50-1.47)
Non-Hispanic White	0.39(0.22-0.67)*
Non-Hispanic Black	0.08(0.04-0.18)*
Other Race	0.83(0.45-1.53)
Education		0.007
Less than 9th grade	Ref
9-11th grade	0.50(0.24-1.04)
High school graduate	0.95(0.50-1.81)
Some college/AA degree	0.53(0.27-1.02)
College graduate/above	0.36(0.17-0.77)*
Marital status, n (%)		0.76
Married/living with partner	Ref
Widowed/separated/divorced	1.16(0.70-1.93)
Never married	0.91(0.53-1.56)
Family PIR, n (%)		0.463
≤1.0	Ref
＞1.0,≤3.0	1.02(0.63-1.65)
＞3.0	0.76(0.43-1.35)
BMI, kg/m² (mean ± SD)	1.12(1.09-1.15)*	0
Smoke, n (%)		0.001
Yes	Ref
No	0.34(0.18-0.64)*
Alcohol drinking, n (%)		0.961
Yes	Ref
No	1.06(0.69-1.63)
Hypertension, n (%)		0.042
Yes	Ref
No	0.55(0.31-0.98)*
Diabetes, n (%)		0.097
Yes	Ref
No	0.65(0.40-1.08)
Stroke, n (%)		0.874
Yes	Ref
No	0.90(0.24-3.41)
WBC	0.86(0.37-2.00)	0.732
Alkaline Phosphotase	1.00(1.00-1.01)	0.525
Platelet	1.00(1.00-1.01)*	0.044
Serum vitamin D	1.00(0.99-1.01)	0.841
Triglycerides	1.00(1.00-1.00)*	0.031
HDL	1.01(0.99-1.02)	0.543
*P value < 0.05. Models were adjusted for gender, age, race, education, family PIR, marital status, body mass index, smoking status, alcohol drinking, hypertension, diabetes, stroke, white blood cell, alkaline phosphotase, platelet, serum vitamin D, triglycerides, and high-density lipoprotein cholesterol. Continuous, ln-transformed concentration of variables; CI, confidence interval; mVOCs, metab…
