# Supplementary material for: Volatile organic compounds exposure associated with sarcopenia in US adults from NHANES 2011–2018
Source: Front Public Health. 2025 Jul 15;13:1613435. doi: 10.3389/fpubh.2025.1613435 (PMC12303945; doi:10.3389/fpubh.2025.1613435)
Supplement: Supplementary Table 1 — Association of continuous urine 2MHA with sarcopenia risk in all participants after adjusting for all covariates. [file Data_Sheet_1.zip › Supplementary Table 14.xlsx]

## Sheet: Sheet1
Supplementary Table 14. Association of categorical urine CEMA with sarcopenia risk in all participants after adjusting for all covariates.
mVOCs	Odds ratios (95% CI)	P value
CEMA		0.712
Quartile 1	Ref
Quartile 2	1.23(0.75-2.02)
Quartile 3	1.13(0.66-1.94)
Quartile 4	1.39(0.78-2.49)
Age	1.04(1.02-1.06)*	0
Gender		0
Male	Ref
Female	3.94(2.37-6.54)*
Race		0
Mexican American	Ref
Other Hispanic	0.84(0.49-1.45)
Non-Hispanic White	0.41(0.23-0.71)*
Non-Hispanic Black	0.09(0.04-0.19)*
Other Race	0.85(0.46-1.55)
Education		0.01
Less than 9th grade	Ref
9-11th grade	0.51(0.24-1.08)
High school graduate	0.95(0.50-1.80)
Some college/AA degree	0.53(0.27-1.02)
College graduate/above	0.37(0.18-0.80)*
Marital status, n (%)		0.791
Married/living with partner	Ref
Widowed/separated/divorced	1.14(0.69-1.90)
Never married	0.91(0.53-1.56)
Family PIR, n (%)		0.433
≤1.0	Ref
＞1.0,≤3.0	0.99(0.62-1.60)
＞3.0	0.74(0.41-1.31)
BMI, kg/m² (mean ± SD)	1.11(1.08-1.14)*	0
Smoke, n (%)		0.018
Yes	Ref
No	0.49(0.27-0.89)*
Alcohol drinking, n (%)		0.92
Yes	Ref
No	1.09(0.71-1.67)
Hypertension, n (%)		0.036
Yes	Ref
No	0.54(0.31-0.96)*
Diabetes, n (%)		0.074
Yes	Ref
No	0.63(0.39-1.05)
Stroke, n (%)		0.914
Yes	Ref
No	0.93(0.24-3.53)
WBC	0.84(0.36-1.94)	0.685
Alkaline Phosphotase	1.00(1.00-1.01)	0.432
Platelet	1.00(1.00-1.01)*	0.045
Serum vitamin D	1.00(0.99-1.01)	0.849
Triglycerides	1.00(1.00-1.00)	0.063
HDL	1.01(0.99-1.02)	0.546
*P value < 0.05. Models were adjusted for gender, age, race, education, family PIR, marital status, body mass index, smoking status, alcohol drinking, hypertension, diabetes, stroke, white blood cell, alkaline phosphotase, platelet, serum vitamin D, triglycerides, and high-density lipoprotein cholesterol. Continuous, ln-transformed concentration of variables; CI, confidence interval; mVOCs, metab…
