# Supplementary material for: Volatile organic compounds exposure associated with sarcopenia in US adults from NHANES 2011–2018
Source: Front Public Health. 2025 Jul 15;13:1613435. doi: 10.3389/fpubh.2025.1613435 (PMC12303945; doi:10.3389/fpubh.2025.1613435)
Supplement: Supplementary Table 1 — Association of continuous urine 2MHA with sarcopenia risk in all participants after adjusting for all covariates. [file Data_Sheet_1.zip › Supplementary Table 15.xlsx]

## Sheet: Sheet1
Supplementary Table 15. Association of continuous urine CYMA with sarcopenia risk in all participants after adjusting for all covariates.
mVOCs	Odds ratios (95% CI)	P value
CYMA	1.17(1.01-1.36)*	0.041
Age	1.04(1.02-1.06)*	0
Gender		0
Male	Ref
Female	3.84(2.32-6.34)*
Race		0
Mexican American	Ref
Other Hispanic	0.81(0.47-1.40)
Non-Hispanic White	0.37(0.21-0.65)*
Non-Hispanic Black	0.08(0.04-0.18)*
Other Race	0.79(0.43-1.45)
Education		0.014
Less than 9th grade	Ref
9-11th grade	0.51(0.25-1.07)
High school graduate	0.93(0.49-1.77)
Some college/AA degree	0.52(0.27-1.00)
College graduate/above	0.38(0.18-0.81)*
Marital status, n (%)		0.797
Married/living with partner	Ref
Widowed/separated/divorced	1.10(0.66-1.83)
Never married	0.88(0.51-1.51)
Family PIR, n (%)		0.407
≤1.0	Ref
＞1.0,≤3.0	0.98(0.61-1.58)
＞3.0	0.72(0.41-1.28)
BMI, kg/m² (mean ± SD)	1.12(1.09-1.15)*	0
Smoke, n (%)		0.003
Yes	Ref
No	0.29(0.13-0.66)*
Alcohol drinking, n (%)		0.92
Yes	Ref
No	1.09(0.71-1.67)
Hypertension, n (%)		0.031
Yes	Ref
No	0.53(0.30-0.94)*
Diabetes, n (%)		0.067
Yes	Ref
No	0.63(0.38-1.03)
Stroke, n (%)		0.964
Yes	Ref
No	1.03(0.27-3.93)
WBC	0.79(0.34-1.83)	0.577
Alkaline Phosphotase	1.00(1.00-1.01)	0.382
Platelet	1.00(1.00-1.01)*	0.037
Serum vitamin D	1.00(0.99-1.01)	0.89
Triglycerides	1.00(1.00-1.00)	0.051
HDL	1.01(0.99-1.02)	0.581
*P value < 0.05. Models were adjusted for gender, age, race, education, family PIR, marital status, body mass index, smoking status, alcohol drinking, hypertension, diabetes, stroke, white blood cell, alkaline phosphotase, platelet, serum vitamin D, triglycerides, and high-density lipoprotein cholesterol. Continuous, ln-transformed concentration of variables; CI, confidence interval; mVOCs, metab…

## Sheet: Sheet2
		B	标准误差	瓦尔德	自由度	显著性	Exp(B)	EXP(B) 的 95% 置信区间
								下限	上限
步骤 1a	CYMA_cre_log	0.157	0.077	4.171	1	0.041	1.17	1.006	1.361
	gender(1)	1.345	0.256	27.627	1	0	3.838	2.324	6.336
	age	0.037	0.01	12.601	1	0	1.038	1.017	1.06
	race			43.914	4	0
	race(1)	-0.209	0.277	0.572	1	0.45	0.811	0.472	1.395
	race(2)	-0.988	0.287	11.886	1	0.001	0.372	0.212	0.653
	race(3)	-2.498	0.409	37.261	1	0	0.082	0.037	0.183
	race(4)	-0.239	0.312	0.586	1	0.444	0.788	0.427	1.452
	education_level			12.574	4	0.014
	education_level(1)	-0.666	0.376	3.145	1	0.076	0.514	0.246	1.073
	education_level(2)	-0.075	0.328	0.052	1	0.82	0.928	0.488	1.766
	education_level(3)	-0.654	0.335	3.798	1	0.051	0.52	0.27	1.004
	education_level(4)	-0.959	0.383	6.253	1	0.012	0.383	0.181	0.813
	marital_use			0.454	2	0.797
	marital_use(1)	0.097	0.26	0.14	1	0.708	1.102	0.663	1.833
	marital_use(2)	-0.13	0.275	0.225	1	0.635	0.878	0.512	1.505
	family_PIR_use			1.796	2	0.407
	family_PIR_use(1)	-0.022	0.243	0.008	1	0.929	0.978	0.608	1.575
	family_PIR_use(2)	-0.328	0.292	1.259	1	0.262	0.721	0.407	1.277
	BMI	0.109	0.014	61.79	1	0	1.115	1.085	1.146
	smoke(1)	-1.237	0.417	8.807	1	0.003	0.29	0.128	0.657
	alcohol			0.166	2	0.92
	alcohol(1)	0.089	0.218	0.166	1	0.683	1.093	0.713	1.674
	alcohol(2)	-17.008	40193	0	1	1	0	0	.
	hypertension(1)	-0.629	0.291	4.663	1	0.031	0.533	0.301	0.944
	diabetes(1)	-0.466	0.254	3.349	1	0.067	0.628	0.381	1.034
	stroke(1)	0.031	0.683	0.002	1	0.964	1.031	0.27	3.933
	WBC	-0.241	0.432	0.312	1	0.577	0.786	0.337	1.832
	ALP	0.004	0.004	0.765	1	0.382	1.004	0.996	1.012
	platelet	0.003	0.002	4.359	1	0.037	1.003	1	1.006
	neutrophils	0.334	0.455	0.541	1	0.462	1.397	0.573	3.407
	lymphocyte	0.246	0.499	0.244	1	0.621	1.279	0.481	3.4
	vitamin_D	-0.001	0.004	0.019	1	0.89	0.999	0.991	1.008
	triglyceride_mg_dl	-0.002	0.001	3.801	1	0.051	0.998	0.995	1
	HDL_cholesterol_mg_dl	0.004	0.008	0.305	1	0.581	1.005	0.989	1.021
	常量	-8.236	1.262	42.564	1	0	0
a 在步骤 1 输入的变量：CYMA_cre_log, gender, age, race, education_level, marital_use, family_PIR_use, BMI, smoke, alcohol, hypertension, diabetes, stroke, WBC, ALP, platelet, neutrophils, lymphocyte, vitamin_D, triglyceride_mg_dl, HDL_cholesterol_mg_dl。
