# Supplementary material for: Volatile organic compounds exposure associated with sarcopenia in US adults from NHANES 2011–2018
Source: Front Public Health. 2025 Jul 15;13:1613435. doi: 10.3389/fpubh.2025.1613435 (PMC12303945; doi:10.3389/fpubh.2025.1613435)
Supplement: Supplementary Table 1 — Association of continuous urine 2MHA with sarcopenia risk in all participants after adjusting for all covariates. [file Data_Sheet_1.zip › Supplementary Table 16.xlsx]

## Sheet: Sheet1
Supplementary Table 16. Association of categorical urine CYMA with sarcopenia risk in all participants after adjusting for all covariates.
mVOCs	Odds ratios (95% CI)	P value
CYMA		0.247
Quartile 1	Ref
Quartile 2	0.98(0.61-1.57)
Quartile 3	0.71(0.41-1.21)
Quartile 4	1.57(0.71-3.47)
Age	1.04(1.02-1.06)*	0
Gender		0
Male	Ref
Female	3.79(2.28-6.28)
Race		0
Mexican American	Ref
Other Hispanic	0.84(0.49-1.45)
Non-Hispanic White	0.39(0.22-0.67)*
Non-Hispanic Black	0.09(0.04-0.20)*
Other Race	0.83(0.45-1.52)
Education		0.024
Less than 9th grade	Ref
9-11th grade	0.56(0.27-1.16)
High school graduate	0.98(0.51-1.86)
Some college/AA degree	0.56(0.29-1.08)
College graduate/above	0.41(0.19-0.87)*
Marital status, n (%)		0.782
Married/living with partner	Ref
Widowed/separated/divorced	1.13(0.68-1.88)
Never married	0.89(0.52-1.53)
Family PIR, n (%)		0.411
≤1.0	Ref
＞1.0,≤3.0	0.98(0.61-1.58)
＞3.0	0.72(0.41-1.28)
BMI, kg/m² (mean ± SD)	1.11(1.08-1.14)*	0
Smoke, n (%)		0.014
Yes	Ref
No	0.36(0.16-0.81)*
Alcohol drinking, n (%)		0.909
Yes	Ref
No	1.10(0.72-1.69)
Hypertension, n (%)		0.029
Yes	Ref
No	0.53(0.30-0.94)*
Diabetes, n (%)		0.081
Yes	Ref
No	0.64(0.39-1.06)
Stroke, n (%)		0.951
Yes	Ref
No	0.96(0.25-3.66)
WBC	0.77(0.33-1.81)	0.553
Alkaline Phosphotase	1.00(1.00-1.01)	0.39
Platelet	1.00(1.00-1.01)*	0.05
Serum vitamin D	1.00(0.99-1.01)	0.901
Triglycerides	1.00(1.00-1.00)	0.075
HDL	1.00(0.99-1.02)	0.583
*P value < 0.05. Models were adjusted for gender, age, race, education, family PIR, marital status, body mass index, smoking status, alcohol drinking, hypertension, diabetes, stroke, white blood cell, alkaline phosphotase, platelet, serum vitamin D, triglycerides, and high-density lipoprotein cholesterol. Continuous, ln-transformed concentration of variables; CI, confidence interval; mVOCs, metab…
