# Supplementary material for: Volatile organic compounds exposure associated with sarcopenia in US adults from NHANES 2011–2018
Source: Front Public Health. 2025 Jul 15;13:1613435. doi: 10.3389/fpubh.2025.1613435 (PMC12303945; doi:10.3389/fpubh.2025.1613435)
Supplement: Supplementary Table 1 — Association of continuous urine 2MHA with sarcopenia risk in all participants after adjusting for all covariates. [file Data_Sheet_1.zip › Supplementary Table 17.xlsx]

## Sheet: Sheet1
Supplementary Table 17. Association of continuous urine DHBMA with sarcopenia risk in all participants after adjusting for all covariates.
mVOCs	Odds ratios (95% CI)	P value
DHBMA	1.65(0.99-2.77)	0.057
Age	1.04(1.01-1.06)*	0.001
Gender		0
Male	Ref
Female	3.61(2.18-5.97)*
Race		0
Mexican American	Ref
Other Hispanic	0.88(0.51-1.51)
Non-Hispanic White	0.41(0.23-0.71)*
Non-Hispanic Black	0.10(0.04-0.22)*
Other Race	0.86(0.47-1.59)
Education		0.013
Less than 9th grade	Ref
9-11th grade	0.54(0.26-1.12)
High school graduate	0.99(0.52-1.88)
Some college/AA degree	0.56(0.29-1.07)
College graduate/above	0.39(0.18-0.83)*
Marital status, n (%)		0.842
Married/living with partner	Ref
Widowed/separated/divorced	1.11(0.67-1.85)
Never married	0.91(0.53-1.56)
Family PIR, n (%)		0.457
≤1.0	Ref
＞1.0,≤3.0	0.98(0.61-1.58)
＞3.0	0.74(0.42-1.31)
BMI, kg/m² (mean ± SD)	1.11(1.08-1.14)*	0
Smoke, n (%)		0.011
Yes	Ref
No	0.47(0.26-0.84)*
Alcohol drinking, n (%)		0.887
Yes	Ref
No	1.11(0.73-1.71)
Hypertension, n (%)		0.04
Yes	Ref
No	0.55(0.31-0.97)*
Diabetes, n (%)		0.093
Yes	Ref
No	0.65(0.40-1.07)
Stroke, n (%)		0.93
Yes	Ref
No	0.94(0.24-3.68)
WBC	0.80(0.34-1.86)	0.604
Alkaline Phosphotase	1.00(0.99-1.01)	0.546
Platelet	1.00(1.00-1.01)	0.051
Serum vitamin D	1.00(0.99-1.01)	0.835
Triglycerides	1.00(1.00-1.00)	0.053
HDL	1.00(0.99-1.02)	0.683
*P value < 0.05. Models were adjusted for gender, age, race, education, family PIR, marital status, body mass index, smoking status, alcohol drinking, hypertension, diabetes, stroke, white blood cell, alkaline phosphotase, platelet, serum vitamin D, triglycerides, and high-density lipoprotein cholesterol. Continuous, ln-transformed concentration of variables; CI, confidence interval; mVOCs, metab…

## Sheet: Sheet2
		B	标准误差	瓦尔德	自由度	显著性	Exp(B)	EXP(B) 的 95% 置信区间
								下限	上限
步骤 1a	DHBMA_cre_log	0.502	0.264	3.618	1	0.057	1.653	0.985	2.774
	gender(1)	1.282	0.258	24.793	1	0	3.605	2.176	5.971
	age	0.035	0.011	10.921	1	0.001	1.036	1.014	1.057
	race			39.465	4	0
	race(1)	-0.132	0.277	0.229	1	0.632	0.876	0.509	1.508
	race(2)	-0.896	0.284	9.968	1	0.002	0.408	0.234	0.712
	race(3)	-2.323	0.408	32.376	1	0	0.098	0.044	0.218
	race(4)	-0.146	0.312	0.22	1	0.639	0.864	0.469	1.591
	education_level			12.733	4	0.013
	education_level(1)	-0.624	0.377	2.743	1	0.098	0.536	0.256	1.121
	education_level(2)	-0.012	0.329	0.001	1	0.972	0.988	0.519	1.883
	education_level(3)	-0.589	0.335	3.082	1	0.079	0.555	0.288	1.071
	education_level(4)	-0.943	0.385	6.013	1	0.014	0.389	0.183	0.828
	marital_use			0.345	2	0.842
	marital_use(1)	0.105	0.26	0.164	1	0.686	1.111	0.668	1.848
	marital_use(2)	-0.093	0.273	0.115	1	0.735	0.912	0.534	1.558
	family_PIR_use			1.567	2	0.457
	family_PIR_use(1)	-0.018	0.243	0.006	1	0.94	0.982	0.609	1.581
	family_PIR_use(2)	-0.304	0.292	1.085	1	0.298	0.738	0.416	1.308
	BMI	0.107	0.014	60.526	1	0	1.113	1.083	1.143
	smoke(1)	-0.755	0.297	6.48	1	0.011	0.47	0.263	0.84
	alcohol			0.24	2	0.887
	alcohol(1)	0.107	0.218	0.24	1	0.624	1.113	0.726	1.707
	alcohol(2)	-17.024	40193	0	1	1	0	0	.
	hypertension(1)	-0.599	0.292	4.226	1	0.04	0.549	0.31	0.972
	diabetes(1)	-0.429	0.255	2.829	1	0.093	0.651	0.395	1.074
	stroke(1)	-0.061	0.695	0.008	1	0.93	0.941	0.241	3.678
	WBC	-0.224	0.431	0.269	1	0.604	0.799	0.343	1.862
	ALP	0.002	0.004	0.365	1	0.546	1.002	0.994	1.011
	platelet	0.003	0.002	3.82	1	0.051	1.003	1	1.006
	neutrophils	0.319	0.454	0.494	1	0.482	1.376	0.565	3.352
	lymphocyte	0.237	0.497	0.227	1	0.634	1.267	0.478	3.359
	vitamin_D	-0.001	0.004	0.044	1	0.835	0.999	0.991	1.007
	triglyceride_mg_dl	-0.002	0.001	3.75	1	0.053	0.998	0.995	1
	HDL_cholesterol_mg_dl	0.003	0.008	0.167	1	0.683	1.003	0.987	1.02
	常量	-10.717	1.883	32.404	1	0	0
a 在步骤 1 输入的变量：DHBMA_cre_log, gender, age, race, education_level, marital_use, family_PIR_use, BMI, smoke, alcohol, hypertension, diabetes, stroke, WBC, ALP, platelet, neutrophils, lymphocyte, vitamin_D, triglyceride_mg_dl, HDL_cholesterol_mg_dl。
