# Supplementary material for: Volatile organic compounds exposure associated with sarcopenia in US adults from NHANES 2011–2018
Source: Front Public Health. 2025 Jul 15;13:1613435. doi: 10.3389/fpubh.2025.1613435 (PMC12303945; doi:10.3389/fpubh.2025.1613435)
Supplement: Supplementary Table 1 — Association of continuous urine 2MHA with sarcopenia risk in all participants after adjusting for all covariates. [file Data_Sheet_1.zip › Supplementary Table 18.xlsx]

## Sheet: Sheet1
Supplementary Table 18. Association of categorical urine DHBMA with sarcopenia risk in all participants after adjusting for all covariates.
mVOCs	Odds ratios (95% CI)	P value
DHBMA		0.25
Quartile 1	Ref
Quartile 2	0.63(0.38-1.05)
Quartile 3	0.75(0.45-1.24)
Quartile 4	0.63(0.36-1.09)
Age	1.04(1.02-1.06)*	0
Gender		0
Male	Ref
Female	3.69(2.22-6.11)*
Race		0
Mexican American	Ref
Other Hispanic	0.84(0.49-1.44)
Non-Hispanic White	0.40(0.23-0.69)*
Non-Hispanic Black	0.09(0.04-0.20)*
Other Race	0.80(0.44-1.47)
Education		0.015
Less than 9th grade	Ref
9-11th grade	0.55(0.26-1.15)
High school graduate	1.00(0.52-1.90)
Some college/AA degree	0.57(0.29-1.09)
College graduate/above	0.40(0.19-0.84)*
Marital status, n (%)		0.728
Married/living with partner	Ref
Widowed/separated/divorced	1.18(0.71-1.97)
Never married	0.91(0.54-1.56)
Family PIR, n (%)		0.388
≤1.0	Ref
＞1.0,≤3.0	0.96(0.60-1.54)
＞3.0	0.71(0.40-1.25)
BMI, kg/m² (mean ± SD)	1.11(1.09-1.15)*	0
Smoke, n (%)		0.057
Yes	Ref
No	0.58(0.33-1.02)
Alcohol drinking, n (%)		0.943
Yes	Ref
No	1.08(0.70-1.65)
Hypertension, n (%)		0.028
Yes	Ref
No	0.53(0.30-0.93)*
Diabetes, n (%)		0.076
Yes	Ref
No	0.64(0.39-1.05)
Stroke, n (%)		0.955
Yes	Ref
No	0.96(0.25-3.66)
WBC	0.79(0.34-1.83)	0.587
Alkaline Phosphotase	1.00(1.00-1.01)	0.426
Platelet	1.00(1.00-1.01)*	0.036
Serum vitamin D	1.00(0.99-1.01)	0.858
Triglycerides	1.00(1.00-1.00)	0.084
HDL	1.01(0.99-1.02)	0.539
*P value < 0.05. Models were adjusted for gender, age, race, education, family PIR, marital status, body mass index, smoking status, alcohol drinking, hypertension, diabetes, stroke, white blood cell, alkaline phosphotase, platelet, serum vitamin D, triglycerides, and high-density lipoprotein cholesterol. Continuous, ln-transformed concentration of variables; CI, confidence interval; mVOCs, metab…
