# Supplementary material for: Volatile organic compounds exposure associated with sarcopenia in US adults from NHANES 2011–2018
Source: Front Public Health. 2025 Jul 15;13:1613435. doi: 10.3389/fpubh.2025.1613435 (PMC12303945; doi:10.3389/fpubh.2025.1613435)
Supplement: Supplementary Table 1 — Association of continuous urine 2MHA with sarcopenia risk in all participants after adjusting for all covariates. [file Data_Sheet_1.zip › Supplementary Table 21.xlsx]

## Sheet: Sheet1
Supplementary Table 21. Association of continuous urine 3HPMA with sarcopenia risk in all participants after adjusting for all covariates.
mVOCs	Odds ratios (95% CI)	P value
3HPMA	1.45(1.12-1.88)*	0.005
Age	1.04(1.02-1.06)*	0
Gender		0
Male	Ref
Female	3.71(2.25-6.13)*
Race		0
Mexican American	Ref
Other Hispanic	0.88(0.51-1.51)
Non-Hispanic White	0.39(0.23-0.69)*
Non-Hispanic Black	0.09(0.04-0.20)*
Other Race	0.75(0.41-1.39)
Education		0.011
Less than 9th grade	Ref
9-11th grade	0.53(0.25-1.10)
High school graduate	0.97(0.51-1.85)
Some college/AA degree	0.55(0.28-1.06)
College graduate/above	0.38(0.18-0.81)*
Marital status, n (%)		0.815
Married/living with partner	Ref
Widowed/separated/divorced	1.14(0.69-1.90)
Never married	0.93(0.54-1.59)
Family PIR, n (%)		0.407
≤1.0	Ref
＞1.0,≤3.0	0.99(0.61-1.59)
＞3.0	0.72(0.41-1.29)
BMI, kg/m² (mean ± SD)	1.12(1.09-1.15)*	0
Smoke, n (%)		0.001
Yes	Ref
No	0.32(0.16-0.64)*
Alcohol drinking, n (%)		0.966
Yes	Ref
No	1.06(0.69-1.63)
Hypertension, n (%)		0.043
Yes	Ref
No	0.55(0.31-0.98)*
Diabetes, n (%)		0.104
Yes	Ref
No	0.66(0.40-1.09)
Stroke, n (%)		0.964
Yes	Ref
No	0.97(0.25-3.71)
WBC	0.79(0.34-1.84)	0.581
Alkaline Phosphotase	1.00(1.00-1.01)	0.441
Platelet	1.00(1.00-1.01)*	0.046
Serum vitamin D	1.00(0.99-1.01)	0.906
Triglycerides	1.00(1.00-1.00)*	0.03
HDL	1.01(0.99-1.02)	0.519
*P value < 0.05. Models were adjusted for gender, age, race, education, family PIR, marital status, body mass index, smoking status, alcohol drinking, hypertension, diabetes, stroke, white blood cell, alkaline phosphotase, platelet, serum vitamin D, triglycerides, and high-density lipoprotein cholesterol. Continuous, ln-transformed concentration of variables; CI, confidence interval; mVOCs, metab…
