# Supplementary material for: Volatile organic compounds exposure associated with sarcopenia in US adults from NHANES 2011–2018
Source: Front Public Health. 2025 Jul 15;13:1613435. doi: 10.3389/fpubh.2025.1613435 (PMC12303945; doi:10.3389/fpubh.2025.1613435)
Supplement: Supplementary Table 1 — Association of continuous urine 2MHA with sarcopenia risk in all participants after adjusting for all covariates. [file Data_Sheet_1.zip › Supplementary Table 22.xlsx]

## Sheet: Sheet1
Supplementary Table 22. Association of categorical urine 3HPMA with sarcopenia risk in all participants after adjusting for all covariates.
mVOCs	Odds ratios (95% CI)	P value
3HPMA		0.454
Quartile 1	Ref
Quartile 2	0.85(0.51-1.39)
Quartile 3	1.26(0.76-2.09)
Quartile 4	0.90(0.47-1.71)
Age	1.04(1.02-1.06)*	0
Gender		0
Male	Ref
Female	3.91(2.36-6.48)*
Race		0
Mexican American	Ref
Other Hispanic	0.86(0.50-1.47)
Non-Hispanic White	0.41(0.24-0.72)*
Non-Hispanic Black	0.09(0.04-0.20)*
Other Race	0.84(0.46-1.55)
Education		0.013
Less than 9th grade	Ref
9-11th grade	0.52(0.25-1.09)
High school graduate	0.94(0.50-1.80)
Some college/AA degree	0.54(0.28-1.04)
College graduate/above	0.38(0.18-0.81)*
Marital status, n (%)		0.804
Married/living with partner	Ref
Widowed/separated/divorced	1.13(0.68-1.88)
Never married	0.91(0.53-1.55)
Family PIR, n (%)		0.467
≤1.0	Ref
＞1.0,≤3.0	0.97(0.60-1.57)
＞3.0	0.74(0.42-1.31)
BMI, kg/m² (mean ± SD)	1.11(1.08-1.14)*	0
Smoke, n (%)		0.069
Yes	Ref
No	0.56(0.30-1.05)
Alcohol drinking, n (%)		0.912
Yes	Ref
No	1.10(0.72-1.68)
Hypertension, n (%)		0.032
Yes	Ref
No	0.54(0.30-0.95)*
Diabetes, n (%)		0.083
Yes	Ref
No	0.64(0.39-1.06)
Stroke, n (%)		0.923
Yes	Ref
No	0.94(0.25-3.58)
WBC	0.80(0.34-1.85)	0.599
Alkaline Phosphotase	1.00(1.00-1.01)	0.414
Platelet	1.00(1.00-1.01)*	0.032
Serum vitamin D	1.00(0.99-1.01)	0.867
Triglycerides	1.00(1.00-1.00)	0.081
HDL	1.01(0.99-1.02)	0.582
*P value < 0.05. Models were adjusted for gender, age, race, education, family PIR, marital status, body mass index, smoking status, alcohol drinking, hypertension, diabetes, stroke, white blood cell, alkaline phosphotase, platelet, serum vitamin D, triglycerides, and high-density lipoprotein cholesterol. Continuous, ln-transformed concentration of variables; CI, confidence interval; mVOCs, metab…
