# Supplementary material for: Volatile organic compounds exposure associated with sarcopenia in US adults from NHANES 2011–2018
Source: Front Public Health. 2025 Jul 15;13:1613435. doi: 10.3389/fpubh.2025.1613435 (PMC12303945; doi:10.3389/fpubh.2025.1613435)
Supplement: Supplementary Table 1 — Association of continuous urine 2MHA with sarcopenia risk in all participants after adjusting for all covariates. [file Data_Sheet_1.zip › Supplementary Table 25.xlsx]

## Sheet: Sheet1
Supplementary Table 25. Association of continuous urine MHBMA3 with sarcopenia risk in all participants after adjusting for all covariates.
mVOCs	Odds ratios (95% CI)	P value
MHBMA3	1.28(1.00-1.65)	0.054
Age	1.04(1.02-1.06)*	0.001
Gender		0
Male	Ref
Female	3.70(2.24-6.11)*
Race		0
Mexican American	Ref
Other Hispanic	0.85(0.49-1.46)
Non-Hispanic White	0.39(0.22-0.68)*
Non-Hispanic Black	0.09(0.04-0.19)*
Other Race	0.81(0.44-1.49)
Education		0.013
Less than 9th grade	Ref
9-11th grade	0.52(0.25-1.09)
High school graduate	0.98(0.51-1.86)
Some college/AA degree	0.55(0.28-1.06)
College graduate/above	0.39(0.18-0.83)*
Marital status, n (%)		0.843
Married/living with partner	Ref
Widowed/separated/divorced	1.12(0.67-1.86)
Never married	0.92(0.54-1.57)
Family PIR, n (%)		0.375
≤1.0	Ref
＞1.0,≤3.0	0.99(0.61-1.59)
＞3.0	0.71(0.40-1.27)
BMI, kg/m² (mean ± SD)	1.12(1.09-1.15)*	0
Smoke, n (%)		0.004
Yes	Ref
No	0.34(0.17-0.72)*
Alcohol drinking, n (%)		0.943
Yes	Ref
No	1.08(0.70-1.65)
Hypertension, n (%)		0.034
Yes	Ref
No	0.54(0.30-0.95)*
Diabetes, n (%)		0.076
Yes	Ref
No	0.64(0.39-1.05)
Stroke, n (%)		0.938
Yes	Ref
No	0.95(0.25-3.65)
WBC	0.79(0.34-1.84)	0.583
Alkaline Phosphotase	1.00(1.00-1.01)	0.406
Platelet	1.00(1.00-1.01)*	0.036
Serum vitamin D	1.00(0.99-1.01)	0.859
Triglycerides	1.00(1.00-1.00)*	0.042
HDL	1.01(0.99-1.02)	0.511
*P value < 0.05. Models were adjusted for gender, age, race, education, family PIR, marital status, body mass index, smoking status, alcohol drinking, hypertension, diabetes, stroke, white blood cell, alkaline phosphotase, platelet, serum vitamin D, triglycerides, and high-density lipoprotein cholesterol. Continuous, ln-transformed concentration of variables; CI, confidence interval; mVOCs, metab…
