# Supplementary material for: Volatile organic compounds exposure associated with sarcopenia in US adults from NHANES 2011–2018
Source: Front Public Health. 2025 Jul 15;13:1613435. doi: 10.3389/fpubh.2025.1613435 (PMC12303945; doi:10.3389/fpubh.2025.1613435)
Supplement: Supplementary Table 1 — Association of continuous urine 2MHA with sarcopenia risk in all participants after adjusting for all covariates. [file Data_Sheet_1.zip › Supplementary Table 29.xlsx]

## Sheet: Sheet1
Supplementary Table 29. Association of continuous urine HMPMA with sarcopenia risk in all participants after adjusting for all covariates.
mVOCs	Odds ratios (95% CI)	P value
HMPMA	1.36(1.03-1.79)*	0.031
Age	1.04(1.02-1.06)*	0.001
Gender		0
Male	Ref
Female	3.59(2.16-5.94)*
Race		0
Mexican American	Ref
Other Hispanic	0.88(0.51-1.52)
Non-Hispanic White	0.40(0.23-0.69)*
Non-Hispanic Black	0.09(0.04-0.20)*
Other Race	0.83(0.45-1.52)
Education		0.015
Less than 9th grade	Ref
9-11th grade	0.55(0.26-1.16)
High school graduate	1.01(0.53-1.93)
Some college/AA degree	0.57(0.29-1.10)
College graduate/above	0.40(0.19-0.86)*
Marital status, n (%)		0.807
Married/living with partner	Ref
Widowed/separated/divorced	1.14(0.69-1.90)
Never married	0.92(0.54-1.57)
Family PIR, n (%)		0.417
≤1.0	Ref
＞1.0,≤3.0	0.97(0.60-1.57)
＞3.0	0.72(0.41-1.28)
BMI, kg/m² (mean ± SD)	1.12(1.09-1.15)*	0
Smoke, n (%)		0.003
Yes	Ref
No	0.34(0.16-0.69)*
Alcohol drinking, n (%)		0.944
Yes	Ref
No	1.08(0.70-1.65)
Hypertension, n (%)		0.038
Yes	Ref
No	0.54(0.31-0.97)*
Diabetes, n (%)		0.115
Yes	Ref
No	0.67(0.40-1.10)
Stroke, n (%)		0.93
Yes	Ref
No	0.94(0.25-3.60)
WBC	0.77(0.33-1.81)	0.556
Alkaline Phosphotase	1.00(1.00-1.01)	0.396
Platelet	1.00(1.00-1.01)*	0.031
Serum vitamin D	1.00(0.99-1.01)	0.78
Triglycerides	1.00(1.00-1.00)*	0.036
HDL	1.01(0.99-1.02)	0.525
*P value < 0.05. Models were adjusted for gender, age, race, education, family PIR, marital status, body mass index, smoking status, alcohol drinking, hypertension, diabetes, stroke, white blood cell, alkaline phosphotase, platelet,serum vitamin D, triglycerides, and high-density lipoprotein cholesterol. Continuous, ln-transformed concentration of variables; CI, confidence interval; mVOCs, metabo…
