# Supplementary material for: Volatile organic compounds exposure associated with sarcopenia in US adults from NHANES 2011–2018
Source: Front Public Health. 2025 Jul 15;13:1613435. doi: 10.3389/fpubh.2025.1613435 (PMC12303945; doi:10.3389/fpubh.2025.1613435)
Supplement: Supplementary Table 1 — Association of continuous urine 2MHA with sarcopenia risk in all participants after adjusting for all covariates. [file Data_Sheet_1.zip › Supplementary Table 3.xlsx]

## Sheet: Sheet1
Supplementary Table 3. Association of continuous urine 3,4-MHA with sarcopenia risk in all participants after adjusting for all covariates.
mVOCs	Odds ratios (95% CI)	P value
3,4-MHA	1.32(1.10-1.59)*	0.004
Age	1.04(1.02-1.06)*	0.001
Gender		0
Male	Ref
Female	3.86(2.33-6.39)*
Race		0
Mexican American	Ref
Other Hispanic	0.80(0.47-1.39)
Non-Hispanic White	0.37(0.21-0.64)*
Non-Hispanic Black	0.08(0.04-0.19)*
Other Race	0.85(0.46-1.57)
Education		0.01
Less than 9th grade	Ref
9-11th grade	0.53(0.25-1.11)
High school graduate	1.01(0.53-1.92)
Some college/AA degree	0.56(0.29-1.09)
College graduate/above	0.39(0.18-0.83)*
Marital status, n (%)		0.805
Married/living with partner	Ref
Widowed/separated/divorced	1.14(0.69-1.90)
Never married	0.92(0.54-1.57)
Family PIR, n (%)		0.446
≤1.0	Ref
＞1.0,≤3.0	0.96(0.60-1.55)
＞3.0	0.73(0.41-1.28)
BMI, kg/m² (mean ± SD)	1.12(1.09-1.15)*	0
Smoke, n (%)		0.002
Yes	Ref
No	0.38(0.21-0.70)*
Alcohol drinking, n (%)		0.919
Yes	Ref
No	1.09(0.71-1.68)
Hypertension, n (%)		0.042
Yes	Ref
No	0.55(0.31-0.98)*
Diabetes, n (%)		0.066
Yes	Ref
No	0.63(0.38-1.03)
Stroke, n (%)		0.942
Yes	Ref
No	0.95(0.25-3.59)
WBC	0.87(0.38-2.02)	0.754
Alkaline Phosphotase	1.00(1.00-1.01)	0.396
Platelet	1.00(1.00-1.01)*	0.05
Serum vitamin D	1.00(0.99-1.01)	0.861
Triglycerides	1.00(1.00-1.00)	0.053
HDL	1.00(0.99-1.02)	0.628
*P value < 0.05. Models were adjusted for gender, age, race, education, family PIR, marital status, body mass index, smoking status, alcohol drinking, hypertension, diabetes, stroke, white blood cell, alkaline phosphotase, platelet, serum vitamin D, triglycerides, and high-density lipoprotein cholesterol. Continuous, ln-transformed concentration of variables; CI, confidence interval; mVOCs, metab…
