# Supplementary material for: Volatile organic compounds exposure associated with sarcopenia in US adults from NHANES 2011–2018
Source: Front Public Health. 2025 Jul 15;13:1613435. doi: 10.3389/fpubh.2025.1613435 (PMC12303945; doi:10.3389/fpubh.2025.1613435)
Supplement: Supplementary Table 1 — Association of continuous urine 2MHA with sarcopenia risk in all participants after adjusting for all covariates. [file Data_Sheet_1.zip › Supplementary Table 5.xlsx]

## Sheet: Sheet1
Supplementary Table 5. Association of continuous urine AAMA with sarcopenia risk in all participants after adjusting for all covariates.
mVOCs	Odds ratios (95% CI)	P value
AAMA	1.11(0.83-1.48)	0.471
Age	1.04(1.02-1.06)*	0
Gender		0
Male	Ref
Female	3.78(2.29-6.24)*
Race		0
Mexican American	Ref
Other Hispanic	0.86(0.50-1.48)
Non-Hispanic White	0.40(0.23-0.70)*
Non-Hispanic Black	0.09(0.04-0.20)*
Other Race	0.84(0.46-1.55)
Education		0.016
Less than 9th grade	Ref
9-11th grade	0.53(0.26-1.11)
High school graduate	0.95(0.50-1.80)
Some college/AA degree	0.54(0.28-1.04)
College graduate/above	0.39(0.18-0.82)*
Marital status, n (%)		0.806
Married/living with partner	Ref
Widowed/separated/divorced	1.14(0.68-1.89)
Never married	0.92(0.54-1.56)
Family PIR, n (%)		0.398
≤1.0	Ref
＞1.0,≤3.0	0.97(0.60-1.56)
＞3.0	0.71(0.40-1.27)
BMI, kg/m² (mean ± SD)	1.11(1.08-1.14)*	0
Smoke, n (%)		0.024
Yes	Ref
No	0.49(0.27-0.91)*
Alcohol drinking, n (%)		0.926
Yes	Ref
No	1.09(0.71-1.67)
Hypertension, n (%)		0.033
Yes	Ref
No	0.54(0.30-0.95)*
Diabetes, n (%)		0.076
Yes	Ref
No	0.64(0.39-1.05)
Stroke, n (%)		0.937
Yes	Ref
No	0.95(0.25-3.63)
WBC	0.82(0.35-1.90)	0.641
Alkaline Phosphotase	1.00(1.00-1.01)	0.467
Platelet	1.00(1.00-1.01)*	0.04
Serum vitamin D	1.00(0.99-1.01)	0.901
Triglycerides	1.00(1.00-1.00)	0.067
HDL	1.00(0.99-1.02)	0.585
*P value < 0.05. Models were adjusted for gender, age, race, education, family PIR, marital status, body mass index, smoking status, alcohol drinking, hypertension, diabetes, stroke, white blood cell, alkaline phosphotase, platelet, serum vitamin D, triglycerides, and high-density lipoprotein cholesterol. Continuous, ln-transformed concentration of variables; CI, confidence interval; mVOCs, metab…
