# Supplementary material for: Volatile organic compounds exposure associated with sarcopenia in US adults from NHANES 2011–2018
Source: Front Public Health. 2025 Jul 15;13:1613435. doi: 10.3389/fpubh.2025.1613435 (PMC12303945; doi:10.3389/fpubh.2025.1613435)
Supplement: Supplementary Table 1 — Association of continuous urine 2MHA with sarcopenia risk in all participants after adjusting for all covariates. [file Data_Sheet_1.zip › Supplementary Table 8.xlsx]

## Sheet: Sheet1
Supplementary Table 8. Association of categorical urine AMCC with sarcopenia risk in all participants after adjusting for all covariates.
mVOCs	Odds ratios (95% CI)	P value
AMCC		0.753
Quartile 1	Ref
Quartile 2	0.86(0.51-1.43)
Quartile 3	0.78(0.46-1.32)
Quartile 4	1.00(0.55-1.80)
Age	1.04(1.02-1.06)*	0
Gender		0
Male	Ref
Female	3.80(2.30-6.27)*
Race		0
Mexican American	Ref
Other Hispanic	0.86(0.50-1.47)
Non-Hispanic White	0.41(0.23-0.71)*
Non-Hispanic Black	0.09(0.04-0.20)*
Other Race	0.84(0.46-1.54)
Education		0.011
Less than 9th grade	Ref
9-11th grade	0.52(0.25-1.09)
High school graduate	0.95(0.50-1.81)
Some college/AA degree	0.54(0.28-1.03)
College graduate/above	0.38(0.18-0.80)*
Marital status, n (%)		0.773
Married/living with partner	Ref
Widowed/separated/divorced	1.15(0.69-1.92)
Never married	0.91(0.53-1.55)
Family PIR, n (%)		0.377
≤1.0	Ref
＞1.0,≤3.0	0.97(0.60-1.56)
＞3.0	0.71(0.40-1.25)
BMI, kg/m² (mean ± SD)	1.11(1.08-1.14)*	0
Smoke, n (%)		0.034
Yes	Ref
No	0.51(0.28-0.95)*
Alcohol drinking, n (%)		0.93
Yes	Ref
No	1.09(0.71-1.67)
Hypertension, n (%)		0.03
Yes	Ref
No	0.53(0.30-0.94)*
Diabetes, n (%)		0.073
Yes	Ref
No	0.63(0.39-1.04)
Stroke, n (%)		0.969
Yes	Ref
No	0.97(0.25-3.76)
WBC	0.82(0.35-1.90)	0.643
Alkaline Phosphotase	1.00(1.00-1.01)	0.427
Platelet	1.00(1.00-1.01)*	0.045
Serum vitamin D	1.00(0.99-1.01)	0.86
Triglycerides	1.00(1.00-1.00)	0.069
HDL	1.01(0.99-1.02)	0.551
*P value < 0.05. Models were adjusted for gender, age, race, education, family PIR, marital status, body mass index, smoking status, alcohol drinking, hypertension, diabetes, stroke, white blood cell, alkaline phosphotase, platelet, serum vitamin D, triglycerides, and high-density lipoprotein cholesterol. Continuous, ln-transformed concentration of variables; CI, confidence interval; mVOCs, metab…
